# Supplementary material for: Do soil health indicators predict carbon and nitrogen functional stability under drought and heat?
Source: PLoS One. 2025 Jun 6;20(6):e0325128. doi: 10.1371/journal.pone.0325128 (PMC12143542; doi:10.1371/journal.pone.0325128)
Supplement: S1 Table — BD = Bulk density; GWC = gravimetric water content; WHC = water-holding capacity; WSA = water-stable aggregates; EOC & EON = extractable organic C & N; POXC = permanganate-extractable C; BG, LAP, NAG, XYL = potential activity of β-glucosidase, leucine aminopeptidase, N-acetyl-β-glucosaminidase & xylanase, respectively; MBC &MBN = microbial biomass C & N; Cmin7 & Nmin7 = 7-d C and net N mineralization potential; STBA-24 = soil test biological activity, as measured by 24-h respiration from rewet soil. (XLSX) [file pone.0325128.s004.xlsx]

## Sheet: Sheet1
Type	Parameter	Unit	Forest	Organic	Conventional
Physical	BD	g/cm-3	1.23055	1.35958	1.42355
	GWC	g g-1	0.0926118	0.116824	0.0814871
	WHC	g g-1	0.469143	0.550396	0.474962
	Sand	%	9.10085	6.3291	8.29229
	Clay	%	9.80909	14.0196	16.7791
	Silt	%	81.0901	79.6513	74.9286
	WSA	%	73.9403	86.3455	66.145
	Conductivity	Wm-1 °C-1	0.604	0.806	0.624
	Resistivity	m °C W-1	1.668	1.268	1.616
	Diffusion	mm2s-1	0.178	0.238	0.232
Chemical	NH4-N	mg kg-1	1.50993	0.78162	0.761277
	Mineral N	mg kg-1	2.37956	2.26641	15.1971
	TOC	mg kg-1	58.1716	44.016	51.8085
	TON	mg kg-1	9.22786	7.79957	6.77508
	Total N	%	0.1192	0.1614	0.1148
	Total C	%	1.4172	1.6234	1.172
	C:N		11.872	10.0467	10.2446
	pH		5.491	6.388	6.716
	Ca	mg kg-1	431.219	1363.91	2215.83
	K	mg kg-1	50.2493	158.726	85.244
	Mg	mg kg-1	50.5965	93.3022	131.877
	P	mg kg-1	2.18437	73.7609	27.1733
	Zn	mg kg-1	1.5162	21.0689	5.38354
	POXC	mg kg-1	436.172	627.729	465.456
	MOM-C	mg kg-1	9.10576	8.30296	7.57384
	MOM-N	mg kg-1	0.868285	0.962374	0.839004
	MOM-C:N		10.4889	8.62462	9.03886
	POM-C	mg kg-1	8.81683	9.42762	6.753
	POM-N	mg kg-1	0.538718	0.63997	0.44029
	POM-C:N		16.3678	14.6155	15.3467
	MOMC	% total	51.0135	47.6744	52.8052
	MOMN	% total	61.8366	60.4231	65.3853
Biological	BG	mg kg-1 hr-1	27.1359	62.6408	44.0121
	LAP	mg kg-1 hr-1	7.66131	35.2671	21.5223
	NAG	mg kg-1 hr-1	29.126	47.6618	16.5446
	XYL	mg kg-1 hr-1	3.90335	5.23181	4.67704
	MBC	mg kg-1	278.997	370.976	163.047
	MBN	mg kg-1	16.571	25.1281	8.50046
	Nmin7	mg kg-1	2.38062	2.50714	0.0272473
	Cmin7	mg kg-1	81.7372	133.18	56.8166
	STBA-72	mg kg-1	199.361	361.081	172.617
