# Supplementary material for: Do soil health indicators predict carbon and nitrogen functional stability under drought and heat?
Source: PLoS One. 2025 Jun 6;20(6):e0325128. doi: 10.1371/journal.pone.0325128 (PMC12143542; doi:10.1371/journal.pone.0325128)
Supplement: S2 Table — GWC = gravimetric water content; WHC = water-holding capacity; WSA = water-stable aggregates; EOC & EON = extractable organic C & N; POXC = permanganate-extractable C; BG, LAP, NAG, XYL = potential activity of β-glucosidase, leucine aminopeptidase, N-acetyl-β-glucosaminidase & xylanase, respectively; MBC &MBN = microbial biomass C & N; Cmin7 & Nmin7 = 7-d C and net N mineralization potential; STBA-24 = soil test biological activity, as measured by 72-h respiration from rewet soil. (XLSX) [file pone.0325128.s005.xlsx]

## Sheet: Sheet1
		Prin1	Prin2	Prin3	Prin4
	Parameter	0.34	0.28	0.11	0.06
Bacterial indicators	Bacterial diversity	0.11	0.08	0.29	-0.05
	Bacterial evenness	0.08	0.1	-0.28	-0.01
	Bacterial richness	-0.01	0.06	0.34	-0.01
	Acidobacteria	0.01	-0.18	-0.04	-0.06
	Actinomycetes	0.19	-0.14	-0.03	0.04
	Bacteroidetes	0.18	0.12	0.08	0.1
	Chloroflexii	0.14	-0.09	0.23	-0.04
	Firmicutes	-0.07	0.19	-0.16	-0.04
	Gemmatimonadetes	0.22	-0.05	-0.05	0.03
	Proteobacteria	-0.17	0.07	-0.16	-0.03
	Verrumicrobia	0.08	0	-0.25	0.23
Fungal indicators	Fungal diversity	-0.01	0.04	0.29	0.1
	Fungal evenness	0.03	0.09	0.27	0.01
	Fungal richness	-0.16	-0.05	0.12	0.24
	Ascomycetes	0.19	0.06	0.01	0.02
	Basidiomycetes	-0.19	-0.09	0.02	-0.05
	Chrytidiomycota	0.19	-0.06	0.04	0.18
	Glomeromycetes	0.17	-0.07	0.12	0.01
	Planctomycetes	-0.17	0.01	0.26	0.01
	Zygomycota	0.05	-0.13	0.21	0.2
Microbial biomass and activity	MBN	-0.03	0.25	0.03	-0.03
	MBC	-0.05	0.24	0.02	-0.07
	STBA-24	0.05	0.24	-0.1	0.07
	Cmin7	0	0.2	0.07	0.05
	NAG	0.01	0.13	0.12	0.19
	BG	0.16	0.13	-0.06	-0.07
	LAP	0.15	0.13	0.08	-0.07
	XYL	0.07	0.05	0.01	-0.45
Soil organic matter	Soil total N	0.05	0.23	0.08	0.08
	Soil organic C	-0.03	0.22	0.11	-0.01
	Soil C:N ratio	-0.18	-0.02	0.11	-0.19
	POXC	0.11	0.21	0.01	0.04
	EON	-0.18	0.1	0.12	-0.06
	EOC	-0.05	-0.02	0.18	-0.34
Soil chemical fertility	pH	0.23	-0.02	-0.04	0
	Mehlich-Ca	0.2	-0.07	0.03	-0.16
	Mehlich-Mg	0.21	-0.06	0.06	-0.06
	Mehlich-K	0.15	0.19	0	-0.03
	Mehlich-Zn	0.13	0.21	-0.07	0.07
	Mehlich-P	0.16	0.18	-0.05	0.04
	NO3-N	0.16	-0.18	0.08	0.01
	NH4-N	-0.18	0	0.08	0
Soil physical properties	Saturated heat capacity	-0.14	0.03	-0.11	0.34
	Saturated resistivity	-0.22	0	-0.03	0.02
	Field-moist heat capacity	-0.03	0.15	0.16	0.26
	Field moist resistivity	-0.1	-0.15	-0.01	0.28
	Porosity	-0.22	0.05	0.02	-0.02
	WHC	0.09	0.21	0.02	0.13
	WSA	-0.01	0.2	0.1	0.02
	GWC	0	0.21	-0.04	-0.14
	Clay	0.22	-0.07	-0.01	0.01
	Silt	-0.18	0.16	0	-0.02
